# Supplementary material for: Identification of P450 Candidates Associated with the Biosynthesis of Physalin-Class Compounds in Physalis angulata
Source: Int J Mol Sci. 2023 Sep 14;24(18):14077. doi: 10.3390/ijms241814077 (PMC10531436; doi:10.3390/ijms241814077)
Supplement: Supplementary file 1 [file ijms-24-14077-s001.zip]

Archive with 1 entries (1 files):
- ijms-2607106-supplementary.docx
